# Supplementary material for: Sea star wasting syndrome reaches the high Antarctic: Two recent outbreaks in McMurdo Sound
Source: PLoS One. 2023 Jul 27;18(7):e0282550. doi: 10.1371/journal.pone.0282550 (PMC10374074; doi:10.1371/journal.pone.0282550)
Supplement: S1 Table — All count, percentage, and density data for from surveys of Odontaster validus at the McMurdo Intake Jetty and Cinder Cones. (XLSX) [file pone.0282550.s001.xlsx]

## Sheet: Sheet1
	S1 Table. Survey Metadata. All counts of Odontaster validus from surveys at the McMurdo Intake Jetty and Cinder Cones.
		Stage 0	Stage 1	Stage 2	Stage 3	Stage 4	Total	# Impacted	% Impacted	% Stage 2-4	Density
	McMurdo Intake Jetty - SOUTH -10/17/2019										stars m2
	Rocks (20 m depth)	143	12	16	9	0	180	37	20.5556	67.5676	1
	Interface (21 m depth)	92	15	14	28	33	182	90	49.4505	83.3333	1.01111
	Mud (22 m depth)	60	4	2	4	24	94	34	36.1702	88.2353	0.522222
	McMurdo Intake Jetty - SOUTH -11/10/2019
	Rocks (20 m depth)	86	8	6	8	2	110	24	21.8182	66.6667	0.611111
	Interface (21 m depth)	95	40	18	11	10	174	79	45.4023	49.3671	0.966667
	Mud (22 m depth)	92	3	1	3	8	107	15	14.0187	80	0.594444
	McMurdo Intake Jetty - SOUTH -11/28/2020
	Rocks (20 m depth)	111	0	0	0	0	111	0	0	0	0.616667
	Interface (21 m depth)	42	0	2	0	0	44	2	4.54545	100	0.244444
	Mud (22 m depth)	31	0	0	0	0	31	0	0	0	0.172222
	McMurdo Intake Jetty - NORTH -10/19/2019
	Rocks (20 m depth)	107	6	2	0	0	115	8	6.95652	25	0.638889
	Interface (21 m depth)	27	6	0	2	0	35	8	22.8571	25	0.194444
	Mud (22 m depth)	41	1	0	0	0	42	1	2.38095	0	0.233333
	McMurdo Intake Jetty - NORTH -11/21/2019
	Rocks (20 m depth)	67	8	0	0	0	75	8	10.6667	0	0.416667
	Interface (21 m depth)	57	5	2	0	0	64	7	10.9375	28.5714	0.355556
	Mud (22 m depth)	52	2	0	0	0	54	2	3.7037	0	0.3
	McMurdo Intake Jetty NORTH 11/30/2020
	Rocks (20 m depth)	25	0	0	0	0	25	0	0	0	0.138889
	Interface (21 m depth)	0	0	0	0	0	0	0	0	0	0
	Mud (22 m depth)	9	0	0	0	0	9	0	0	0	0.05
	Cinder Cones 9/30/22
	Edwardsia field (10 m depth)	314	11	19	16	85	445	131	29.4382	0	4.45
	Cinder Cones 10/3/2022
	Edwardsia field (10 m depth)	318	7	21	8	95	449	131	29.1759	0	4.49
	Cinder Cones 10/3/2022
	Deeper (13 m depth)	494	10	8	4	21	537	43	8.00745	0	5.37
	Cinder Cones 10/6/2022
	Shallower (8 m depth)	274	4	1	6	3	288	14	4.86111	0	2.88
